# Supplementary material for: Hypoxic tumour cell-derived exosomal miR-340-5p promotes radioresistance of oesophageal squamous cell carcinoma via KLF10
Source: J Exp Clin Cancer Res. 2021 Jan 23;40:38. doi: 10.1186/s13046-021-01834-9 (PMC7825246; doi:10.1186/s13046-021-01834-9)
Supplement: Supplementary file 1 — Additional file 1: Table S1. Antibody information and vector sequences. [file 13046_2021_1834_MOESM1_ESM.xlsx]

## Sheet: WB antibody
CD63	Proteintech 25682-1-AP
CD81	Proteintech 66866-1-Ig
Alix	Proteintech 12422-1-AP
Calnexin	Abcam ab133615
HIF-1α	CST #36169
β-actin	Santa Cruz sc-517582
γ-H2AX	CST #9718
p-DNApkcs	Abcam ab124918
GAPDH	Proteintech 60004-1-Ig
KLF10	Santa Cruz sc-130408
UVRAG	CST #13115
Bax	Abcam ab32503
Bad	Abcam ab32445
Bcl-2	Abcam ab32124

## Sheet: Vector Sequences
Name	Sequences
miR-340-5p inhibitor	5’-AAUCAGUCUCAUUGCUUUAUAA-3’
KLF10 inhibitor	5’-GGCAGATGGAAGTGAGCAA-3’
NC inhibitor	5'-CAGUACUUUUGUGUAGUACAAA-3'
